# Supplementary material for: The Metabolic Signatures of Surviving Cotwins in Cases of Single Intrauterine Fetal Death During Monochorionic Diamniotic Pregnancy: A Prospective Case-Control Study
Source: Front Mol Biosci. 2022 Apr 8;9:799902. doi: 10.3389/fmolb.2022.799902 (PMC9024353; doi:10.3389/fmolb.2022.799902)
Supplement: Supplementary file 3 [file Table1.XLSX]

## Sheet: Placental Tissue
Supplementary Table 1A. Differential metabolites in placental tissue.
Compound Information								Annotation Score				Data Quality		HMDB category			C1			C2			C3			C4
Accepted Description	Adduct (detected)	Adduct (annotated)	Neutral mass (Da)	M/Z	RT	Charge	ESI	Fragmentation Score	Mass Error (ppm)	Isotope Similarity	Overall Score	Minimum CV (%)	Presence (%)	In the text	HMDB CLASS	HMDB SUB CLASS	log2FC	P-value	VIP	log2FC	P-value	VIP	log2FC	P-value	VIP	log2FC	P-value	VIP
Triethanolamine	M+H-H2O			132.102	1.44562	1	P	0	2.58188	94.8374	38.4	12.7	97.5	Organonitrogen compounds	Organonitrogen compounds	Amines	1.01326	0.015165	2.04432
L-Threo-3-Phenylserine	M+H, M+Na	M+H	181.074	182.081	1.29985	1	P	84.2	1.70035	98.2638	56.1	10.16	100	Organic acids	Carboxylic acids and derivatives	Amino acids, peptides, and analogues	1.04615	0.00613072	2.2301	1.50305	0.00406495	1.86026
N-Palmitoylsphingosine	M+H-H2O, M+H, M+Na	M+Na	537.512	560.501	21.1562	1	P	90.1	-0.0183062	97.3662	57.5	89	100	Complex Lipids	Sphingolipids	Ceramides	1.12478	0.0206323	1.13214
3-Hydroxy-11Z-octadecenoylcarnitine	M+H			442.352	8.47267	1	P	0	-1.24358	92.0845	38.1	103.75	97.5	Fatty Acyls	Fatty Acyls	Fatty acid esters	1.15957	0.0434956	1.58173	3.24933	0.000244727	1.63167
Perindopril	M+H-H2O			351.227	14.0376	1	P	0	-2.13301	95.4708	38.6	30.08	100	Organic acids	Carboxylic acids and derivatives	Amino acids, peptides, and analogues	1.38555	0.0168274	1.49286
2-Hydroxyhexadecanoylcarnitine	M+H			416.336	7.84992	1	P	0	-1.38557	93.0371	38.3	81.71	95	Unknown	Unknown	Unknown	1.39859	0.00895921	1.95987	2.99304	0.00179303	1.68972
Trimethyltridecanoic acid	M+H-H2O, M+H	M+H	256.24	257.248	14.306	1	P	0	0.516694	88.3741	37.5	32.39	97.5	Complex Lipids	Prenol lipids	Sesquiterpenoids	1.4493	0.0400262	1.37124
9,12-Hexadecadienoylcarnitine	M+H			396.31	7.62433	1	P	0	-0.994371	89.8781	37.7	41.91	92.5	Fatty Acyls	Fatty Acyls	Fatty acid esters	1.49855	0.0485585	1.81297
Methyltestosterone	M-H			301.218	8.35248	1	N	0	1.54861	95.0367	38.6	21.43	100	Steroids and steroid derivatives	Steroids and steroid derivatives	Androstane steroids	1.52798	0.0480283	1.2092
Hexyl decanoate	M-H, 2M-H	M-H	256.241	255.234	11.2462	1	N	0	2.9286	98.927	39.1	12.96	100	Fatty Acyls	Fatty Acyls	Fatty acid esters	1.56404	0.0463408	1.33629
(S)-[10]-Gingerol	M+Na-2H			371.221	9.90652	1	N	81.3	0.859159	95.5707	55.2	29.87	100	Other compounds	Phenols	Methoxyphenols	1.68406	0.0186887	1.30997
Docosatrienoic acid	M-H			333.28	14.2369	1	N	0	0.500236	89.4663	37.8	50.29	100	Fatty Acyls	Fatty Acyls	Fatty acids and conjugates	1.83033	0.0271481	1.50756							-1.65238	0.000356748	2.58574
Sclareol	M-H			307.265	13.2515	1	N	0	1.78286	96.7502	38.9	8.35	100	Complex Lipids	Prenol lipids	Diterpenoids	1.83442	0.0399791	1.35464
Sagittariol	M+H, 2M+H	M+H	306.256	307.264	14.0119	1	P	0	1.13548	94.4832	38.6	34.28	97.5	Complex Lipids	Prenol lipids	Diterpenoids	2.04698	0.0189341	1.3844
Retinol acetate	M+H-H2O, M+H, M+Na	M+H	328.24	329.248	12.9921	1	P	0.399	-1.65908	92.1292	38.1	44.33	100	Complex Lipids	Prenol lipids	Retinoids	2.19357	0.0176303	1.19629
Tridecyl phloretate	M-H2O-H			329.249	11.0404	1	N	93.2	1.4273	96.9943	57.7	6.6	100	Fatty Acyls	Fatty Acyls	Fatty alcohol esters	2.35319	0.0152533	1.29398							-1.01739	0.00128422	2.38406
Sulfatide(d14:1/18:1)	2M-H			1497.94	16.6393	1	N	0	0.742304	85.0183	36.8	117.87	50	Unknown	Unknown	Unknown	2.42182	0.0447093	1.16605
octadeca-10,12-dienoic acid	M-H			279.234	10.0892	1	N	0	2.55224	98.8022	39.2	5.94	100	Fatty Acyls	Fatty Acyls	Lineolic acids and derivatives	2.4961	0.020616	1.25843
Ceriporic acid A	M-H, M+Na-2H	M+Na-2H	326.246	347.221	10.0978	1	N	91.6	2.36523	94.9368	56.7	9.09	100	Unknown	Unknown	Unknown	2.504	0.0162864	1.19058
Arachidonic acid	M-H			303.234	9.90652	1	N	95.6	2.24689	99.2519	58.4	6.26	100	Fatty Acyls	Fatty Acyls	Fatty acids and conjugates	2.52072	0.0206627	1.23866
Sciadonic acid	M-H			305.249	11.4032	1	N	98.5	1.90109	99.0247	59	5.61	100	Fatty Acyls	Fatty Acyls	Fatty acids and conjugates	2.65603	0.0118577	1.27049
Arachidonic acid	M+H-H2O, M+H, 2M+H	M+H	304.241	305.248	13.2433	1	P	1.36	1.74626	96.5067	39.2	27.95	97.5	Fatty Acyls	Fatty Acyls	Fatty acids and conjugates	2.67567	0.0470097	1.2572
Ceriporic acid C	M-H, M+Na-2H	M+Na-2H	352.262	373.236	11.4375	1	N	92.5	1.42959	92.9681	56.7	36.05	100	Unknown	Unknown	Unknown	2.71447	0.0153211	1.22081							-1.23278	0.000541124	2.57537
(R)-3,4-Dihydro-8-hydroxy-3-tridecyl-1H-2-benzopyran-1-one	M-H2O-H			327.234	9.39797	1	N	92.9	1.64061	97.7923	57.7	8.12	100	Benzenoid compounds	Benzopyrans	2-benzopyrans	2.73157	0.0114329	1.09485							-1.02197	0.00393807	2.09117
(3R)-3,19-dihydroxynonadecanoic acid	M-H			329.27	14.7112	1	N	96.2	2.07657	94.7988	57.7	25.21	100	Unknown	Unknown	Unknown	2.74067	0.00496172	1.39338
Calcitroic acid	M-H, M+Na-2H	M+Na-2H	374.246	395.221	9.37223	1	N	11	0.986101	93.806	40.7	41.86	100	Steroids and steroid derivatives	Steroids and steroid derivatives	Vitamin D and derivatives	2.8076	0.00963588	1.08788							-1.2082	0.00369003	2.09674
Ophiopogonin C'	M+H			723.434	13.0178	1	P	0.0402	3.44302	95.2918	38.3	80.67	100	Steroids and steroid derivatives	Steroids and steroid derivatives	Steroidal glycosides	3.49902	0.0331015	1.20668
PA(P-16:0e/18:2(9Z,12Z))	M+H, M+Na	M+H	656.475	657.483	14.0119	1	P	0	-4.18125	93.6843	37.8	61.48	95	Complex Lipids	Glycerophospholipids	Glycerophosphates	3.66532	0.0166656	1.40219
PG(P-16:0/14:1(9Z))	M+Na-2H			697.441	9.89793	1	N	0	-2.28523	92.0732	37.9	99.71	70	Complex Lipids	Glycerophospholipids	Glycerophosphoglycerols	5.0881	0.0493528	1.1377
15-methyl-15S-PGE1	M-H2O-H			349.239	9.90652	1	N	84.6	1.84529	94.2126	55.3	46.37	97.5	Unknown	Unknown	Unknown	5.17437	0.00687713	1.0059
Formula C40H64O4	M-H, M+Na-2H	M+Na-2H	608.479	629.454	9.98633	1	N	0	-1.78543	97.1132	39	99.1	100	Unknown	Unknown	Unknown	6.06749	0.00940964	1.11611							-1.86563	0.0151028	1.85821
fruticoside E	M-H2O-H			627.393	9.89793	1	N	59.5	4.0116	90.052	49	200.56	80	Unknown	Unknown	Unknown	6.7442	0.00181076	1.18391
DG(14:0/24:1)	M-H2O-H			955.675	9.98633	1	N	0	2.7195	87.6923	36.9	211.02	22.5	Complex Lipids	Glycerolipids	Diradylglycerols	11.2866	0.0297979	1.0996
Formula C40H68O4	M-H, M+Na-2H	M+Na-2H	612.511	633.485	11.4375	1	N	0	-1.1357	95.1625	38.8	116.29	35	Unknown	Unknown	Unknown	11.3403	0.0261796	1.04779
Misoprostol	M+H, M+Na	M+Na	382.271	405.261	9.73265	1	P	0.0195	-1.25518	95.1813	38.7	111.77	97.5	Fatty Acyls	Fatty Acyls	Eicosanoids				-3.38578	0.000340751	1.4614
CL(22:6(4Z,7Z,10Z,13Z,16Z,19Z)/16:0/22:6(4Z,7Z,10Z,13Z,16Z,19Z)/22:6(4Z,7Z,10Z,13Z,16Z,19Z))	M+3H			523.999	16.5515	3	P	0	1.80988	82.6221	36.1	47.13	95	Complex Lipids	Glycerophospholipids	Glycerophosphoglycerophosphoglycerols				-3.05821	0.0246978	1.83755
Ganglioside GA1 (d18:1/18:0)	M+2H			628.399	16.8371	2	P	0	1.15895	91.0006	37.9	52.54	92.5	Complex Lipids	Sphingolipids	Glycosphingolipids				-2.59911	0.0361424	1.617
DG(16:0/0:0/22:6n3)	M+Na			663.496	21.2446	1	P	0	-0.227928	88.7564	37.7	44.51	100	Complex Lipids	Glycerolipids	Diradylglycerols				-2.38351	0.019595	1.70654				-2.26428	0.0344844	1.40893
PA(19:0/18:4(6Z,9Z,12Z,15Z))	M-H			709.482	17.105	1	N	4.83	0.172311	82.7012	37.5	52.18	100	Complex Lipids	Glycerophospholipids	Glycerophosphates				-2.32533	0.000391641	2.2916				-1.41862	0.02093	2.00762
Clofazimine glucuronide	M+H-H2O			647.145	19.6108	1	P	0	-1.53237	69.5867	33.5	69.48	97.5	Other compounds	Indoles and derivatives	Pyrroloindoles				-2.21599	0.00423185	2.06138
Collettiside I	M-H			591.39	11.4803	1	N	97.9	-0.977284	86.6594	56.7	81.33	90	Steroids and steroid derivatives	Steroids and steroid derivatives	Steroidal glycosides				-2.15411	0.0203146	1.92409				-2.41724	0.000867352	2.24994
MGDG(22:5/24:4)	M+H			909.648	17.097	1	P	0	3.06462	89.6945	37.2	30.88	100	Unknown	Unknown	Unknown				-2.10868	0.00233225	1.72807				-1.40037	0.0275109	1.34007
All trans decaprenyl diphosphate	M+H			865.622	17.1399	1	P	0	-2.09967	94.5555	38.4	34.38	100	Complex Lipids	Prenol lipids	Isoprenoid phosphates				-1.93356	0.00184161	1.72879				-1.30995	0.0164299	1.36184
PE(20:4(5Z,8Z,11Z,14Z)/18:1(11Z))	M+Na-2H			786.507	16.4823	1	N	44	1.90749	89.2361	46.2	64.52	100	Complex Lipids	Glycerophospholipids	Glycerophosphoethanolamines				-1.88182	0.00067062	1.70944				-1.29838	0.010771	1.48069
Formula C19H37NO2S	2M-H			685.504	21.2186	1	N	0	3.9413	96.9202	38.5	24.49	100	Unknown	Unknown	Unknown				-1.87296	0.01239	1.75868				-1.69734	0.027431	1.85911
S-Propyl 1-propanesulfinothioate	M-H			165.041	22.6441	1	N	89.6	0.133622	89.6595	55.8	78.62	95	Organic acids	Thiosulfinic acid esters	Unknown				-1.8186	0.0436109	1.83786				-1.21167	0.0294565	1.62417
MG(14:1(9Z)/0:0/0:0)	2M+H			601.465	17.3912	1	P	0	-3.93727	92.4007	37.6	11.92	97.5	Complex Lipids	Glycerolipids	Monoradylglycerols				-1.7906	0.0063002	1.55192
MGDG(22:2/20:5)	M+H-2H2O			821.595	17.1742	1	P	0	3.35568	88.4518	36.9	36.38	100	Unknown	Unknown	Unknown				-1.75987	0.00245524	1.75711				-1.20078	0.0192354	1.38629
DG(22:6(4Z,7Z,10Z,13Z,16Z,19Z)/18:3(6Z,9Z,12Z)/0:0)	M+H-H2O			645.491	17.3371	1	P	0	4.22863	85.9507	36.2	35.15	97.5	Complex Lipids	Glycerolipids	Diradylglycerols				-1.68595	0.00533656	1.57722				-1.15973	0.0290241	1.27159
MGDG(5:0/24:0)	M+H			689.518	17.3028	1	P	0	-3.2861	93.2034	37.9	34.16	100	Unknown	Unknown	Unknown				-1.63732	0.00711086	1.5635				-1.10734	0.0320462	1.2572
N-acetyl-alpha-muramate	M+Na-2H			313.079	22.7127	1	N	82.2	3.47521	87.4143	53.1	86.14	100	Unknown	Unknown	Unknown				-1.59287	0.0330195	1.55209				-1.3721	0.049694	1.88507
Propyl 1-(propylsulfinyl)propyl disulfide	M-H			239.06	22.7041	1	N	91.8	-0.0630251	90.4593	56.4	74.1	100	Other compounds	Sulfoxides	Unknown				-1.38051	0.0169042	1.65398
DG(18:0/16:0/0:0)	M+Na			619.527	18.9109	1	P	0	-0.510876	87.0335	37.3	23.77	97.5	Complex Lipids	Glycerolipids	Diradylglycerols				-1.04797	0.0230863	1.86038
Progesterone	M+H-H2O, M+H, M+Na	M+H	314.225	315.232	8.15277	1	P	65	1.90225	98.9407	52.3	45.57	97.5	Steroids and steroid derivatives	Steroids and steroid derivatives	Pregnane steroids				1.05635	0.00635294	1.61203
m-Tyramine	M+H-H2O			120.081	2.09402	1	P	94.3	1.19345	94.852	57.5	6.77	97.5	Benzenoid compounds	Benzene and substituted derivatives	Phenethylamines				1.21204	0.00219802	1.85945
Formula C25H52NO9P	M-H			540.33	9.32937	1	N	0	-1.03351	97.9719	39.3	4.43	100	Unknown	Unknown	Unknown				1.2128	0.0275269	1.54449
LysoPC(15:0)	M-H			480.309	9.32937	1	N	76.6	-0.865155	95.1841	54.1	2.99	100	Complex Lipids	Glycerophospholipids	Glycerophosphocholines				1.40092	0.042369	1.56929
Stearoylcarnitine	M+H			428.373	11.8694	1	P	0	-0.940311	95.1441	38.8	35.68	97.5	Fatty Acyls	Fatty Acyls	Fatty acid esters				1.50463	0.0136276	1.35185				1.0922	0.0350854	1.04937
L-Phenylalanine	M+H			166.087	2.09402	1	P	91.4	1.89974	97.7785	57.4	1.92	100	Organic acids	Carboxylic acids and derivatives	Amino acids, peptides, and analogues				1.5221	0.00381116	1.78651
L-Palmitoylcarnitine	M+H			400.342	9.8639	1	P	0.948	-0.384318	97.8326	39.7	6.76	100	Fatty Acyls	Fatty Acyls	Fatty acid esters				1.54058	0.00390447	1.57676
Elaidic carnitine	M+H			426.358	10.3639	1	P	0	-0.627689	96.6379	39.2	11.02	97.5	Fatty Acyls	Fatty Acyls	Fatty acid esters				1.74143	0.00569696	1.43262				1.23228	0.0257041	1.24571
Formula C55H105O18P	M-H			1083.7	17.6934	1	N	0	-0.123337	96.71	39.3	11.39	100	Unknown	Unknown	Unknown				2.33078	0.0380006	1.0531				1.41763	0.01155	1.5322
Tetradecanoylcarnitine	M+H			372.311	8.0755	1	P	0	-0.526655	93.7835	38.6	15.56	97.5	Fatty Acyls	Fatty Acyls	Fatty acid esters				2.39831	0.000145805	1.89868				1.5754	0.0175238	1.34675
trans-Hexadec-2-enoyl carnitine	M+H			398.326	8.65275	1	P	0	-0.753775	91.8991	38.2	17.76	100	Fatty Acyls	Fatty Acyls	Fatty acid esters				2.5572	0.000541981	1.65334
12-Hydroxy-12-octadecanoylcarnitine	M+H			444.368	9.70693	1	P	0.0135	-1.07333	89.0742	37.6	28.74	95	Fatty Acyls	Fatty Acyls	Fatty acid esters				2.79481	0.00316548	1.57974
L-Acetylcarnitine	M+H			204.124	0.617083	1	P	0	2.52382	98.0998	39	55.57	97.5	Fatty Acyls	Fatty Acyls	Fatty acid esters				2.98395	0.00139898	1.27478
Beta-Citryl-L-glutamic acid	M+H-H2O, M+H, M+Na	M+Na	321.069	344.059	1.27412	1	P	0	-0.307411	95.3087	39	72.36	95	Organic acids	Carboxylic acids and derivatives	Amino acids, peptides, and analogues				3.38969	0.00168189	1.71538				2.78267	0.00472228	1.30936
trans-2-Tetradecenoylcarnitine	M+H			370.295	7.09005	1	P	0	-0.419942	92.5225	38.4	13.54	97.5	Organic acids	Hydroxy acids and derivatives	Beta hydroxy acids and derivatives				3.86208	0.00114073	1.90416
Beta-Citryl-L-glutamic acid	M-H2O-H, M-H, M+Na-2H	M-H2O-H	321.07	302.052	0.41995	1	N	0.255	1.85609	93.0968	38.2	85.17	87.5	Organic acids	Carboxylic acids and derivatives	Amino acids, peptides, and analogues				4.22006	0.00290642	1.4792				3.56938	0.00653875	1.61197
1,2-Di-(9Z,12Z,15Z-octadecatrienoyl)-3-(Galactosyl-alpha-1-6-Galactosyl-beta-1)-glycerol	M+H-2H2O			901.566	17.8569	1	P	0	-1.65556	89.6495	37.5	62.64	90	Complex Lipids	Glycerolipids	Glycosylglycerols				5.56488	0.0104893	1.14161				5.78903	0.00279325	1.95927
all-trans-Decaprenyl diphosphate	M+H-H2O			841.565	17.9255	1	P	0	-1.46245	93.9061	38.4	47.64	100	Complex Lipids	Prenol lipids	Polyprenols				5.99403	0.0480647	1.10372				6.09297	0.000282056	2.00483
MGDG(24:4/20:5)	M+H-2H2O			845.596	18.1167	1	P	0	3.79163	90.675	37.2	60.28	95	Unknown	Unknown	Unknown				6.61324	0.0386114	1.08785				6.05026	0.00381927	2.00223
Ganglioside GM3 (d18:0/14:0)	M+2H			564.356	17.5284	2	P	0	-0.0253247	98.4697	39.7	68.14	97.5	Complex Lipids	Sphingolipids	Glycosphingolipids				6.63234	0.0255019	1.03555				6.52649	0.000976871	1.87783
DGDG(26:2/22:6)	M+H-2H2O			1065.73	17.7085	1	P	0	2.21032	89.586	37.4	75.6	90	Unknown	Unknown	Unknown				7.5411	0.0118333	1.0091				7.08354	5.40501e-05	1.76891
Ganglioside GM3 (d18:1/9Z-18:1)	M+H			1165.72	17.4598	1	P	0	1.82463	86.1198	36.8	60.24	92.5	Complex Lipids	Sphingolipids	Glycosphingolipids				7.76948	0.0204851	1.00733				7.62693	0.00073187	1.76372
Undecaprenyl diphosphate	M+Na			949.622	17.934	1	P	0	0.772843	92.1861	38.2	67.06	85	Complex Lipids	Prenol lipids	Polyprenols				8.11253	0.0123785	1.09412				7.48792	0.000210092	1.90076
CL(16:1(9Z)/22:6(4Z,7Z,10Z,13Z,16Z,19Z)/16:1(9Z)/22:6(4Z,7Z,10Z,13Z,16Z,19Z))	M+H-H2O			1475.94	16.38	1	P	1.04	4.08513	84.2483	36.1	103.39	67.5	Complex Lipids	Glycerophospholipids	Glycerophosphoglycerophosphoglycerols				8.14963	0.0228716	1.04462				7.65949	0.000101966	1.42831
DGDG(20:3/20:3)	M+H			993.648	17.8654	1	P	0	-3.12872	94.4729	38.2	70.84	82.5	Unknown	Unknown	Unknown				8.15658	0.0443623	1.01484				7.59955	0.000339581	1.84224
Pseudoginsenoside Rc1	M+2H			495.286	10.1924	2	P	10.5	-4.13152	93.9557	39.9	90.02	100	Complex Lipids	Prenol lipids	Triterpenoids				8.39029	0.00605856	1.00084				7.9008	0.000411236	1.4208
Phaseoluside A	M+2H, M+Na	M+2H	944.53	473.272	10.2181	2	P	10.7	-4.30845	93.7051	39.9	91.61	67.5	Complex Lipids	Prenol lipids	Terpene glycosides				8.4063	0.0176261	1.00001				7.84748	0.00147088	1.40689
Ganglioside GA1 (d18:1/16:0)	M+H-H2O			1209.75	17.3998	1	P	0	1.9405	91.1633	37.8	81.14	82.5	Complex Lipids	Sphingolipids	Glycosphingolipids				8.92817	1.86637e-05	1.02821				8.57895	0.000153256	1.69641
Ganglioside GA1 (d18:1/9Z-18:1)	M+H			1253.78	17.3371	1	P	0	2.14974	93.1834	38.1	90.85	75	Complex Lipids	Sphingolipids	Glycosphingolipids				8.97594	0.0115869	1.03447				8.40951	0.000467856	1.57139
MGDG(11:0/18:3)	M+H			683.47	17.0713	1	P	0	-4.3	87.4598	36.5	62.97	62.5	Unknown	Unknown	Unknown				10.5769	0.0123677	1.04793				10.6615	0.000213123	1.97246
Formula C10H20O	2M-H			311.296	17.105	1	N	0	2.57335	98.7068	39.1	36.11	100	Unknown	Unknown	Unknown							-1.20973	0.0120405	2.30329
D8'-Merulinic acid A	M+H, M+Na	M+Na	390.277	413.266	16.6999	1	P	1.01	-0.809813	96.0452	39.2	24.34	97.5	Benzenoid compounds	Benzene and substituted derivatives	Benzoic acids and derivatives							-1.07754	0.0242295	2.08376
(3R,18R)-3,18-dihydroxynonadecanoic acid	M+Na-2H			351.252	14.7112	1	N	89	1.00796	95.7598	56.7	17.67	100	Unknown	Unknown	Unknown							-1.06661	0.00965883	2.01544
Latanoprost	M+Na			455.277	11.2122	1	P	0	0.0556173	96.0321	39.2	169.15	30	Fatty Acyls	Fatty Acyls	Eicosanoids										-6.14871	0.0112111	1.07981
Formula C18H39NP2	2M-H			661.504	21.9099	1	N	0	-0.564013	95.3428	38.9	119.2	82.5	Unknown	Unknown	Unknown										-3.45338	0.0452824	1.83392
LMFA07010548	M-H			361.311	16.448	1	N	80.2	0.230401	84.5282	52.9	76.95	95	Unknown	Unknown	Unknown										-2.53529	0.000940948	2.44784
Formula C13H24O	2M-H			391.358	19.2133	1	N	0	0.141791	96.3447	39.2	66.49	97.5	Unknown	Unknown	Unknown										-2.45926	0.0077933	2.23887
Formula C13H22O	2M-H			387.327	16.8537	1	N	0	0.559799	96.006	39.1	78.84	95	Unknown	Unknown	Unknown										-2.01953	0.00440597	2.24668
(2E)-Dodecenoyl-CoA	M+Na-2H			964.209	22.6097	1	N	0	-1.04059	61.5752	32.1	118.04	60	Fatty Acyls	Fatty Acyls	Fatty acyl thioesters										-1.91066	0.0354776	1.39393
LBPA(16:0/18:1(9Z))	M+Na-2H			769.501	15.1967	1	N	12.1	1.7959	88.6661	39.7	57.07	97.5	Unknown	Unknown	Unknown										-1.82386	0.0021719	2.35398
9'-Carboxy-gamma-chromanol	M+Na-2H			397.236	11.0404	1	N	94.4	-0.0353409	94.9304	57.9	53	97.5	Benzenoid compounds	Benzopyrans	1-benzopyrans										-1.73306	0.00331079	2.33122
3a,7a,12a-Trihydroxy-5b-cholestan-26-al	M+Na-2H			455.314	16.8194	1	N	1.62	-0.922048	86.6401	37.4	72.37	97.5	Steroids and steroid derivatives	Steroids and steroid derivatives	Bile acids, alcohols and derivatives										-1.728	0.00325166	2.21075
1-Phenyl-1,3-docosanedione	M-H			413.343	17.2706	1	N	25	0.126919	91.9983	43.4	71.59	100	Organooxygen compounds	Organooxygen compounds	Carbonyl compounds										-1.63165	0.00710869	2.16325
25-hydroxy-3-deoxy-2-oxavitamin D3 / 25-hydroxy-3-deoxy-2-oxacholecalciferol	M-H			385.311	15.791	1	N	0	0.434813	85.7597	37	54.19	100	Unknown	Unknown	Unknown										-1.6263	0.00109644	2.46305
Kiwiionoside	M+Na			429.21	16.223	1	P	0	1.55389	94.224	38.5	17.53	97.5	Complex Lipids	Prenol lipids	Terpene glycosides										-1.33657	0.00195979	2.24127
Formula C21H22N2S2	M+Na-2H			387.097	22.7127	1	N	0	0.760855	96.6263	39.1	91.99	97.5	Unknown	Unknown	Unknown										-1.26553	0.0397386	1.40509
Formula C24H40O2	M-H			359.296	15.074	1	N	0	0.746364	95.2042	38.9	47.44	100	Unknown	Unknown	Unknown										-1.15732	0.00225482	2.29711
Butyl octadecanoate	M-H			339.327	18.8247	1	N	0	1.45687	91.4837	37.9	49.45	100	Fatty Acyls	Fatty Acyls	Fatty acid esters										-1.13984	0.0325581	1.95864
1-Phenyl-1,3-octadecanedione	M-H			357.28	13.58	1	N	0	0.964759	92.9052	38.3	30.43	100	Organooxygen compounds	Organooxygen compounds	Carbonyl compounds										-1.08609	0.000872777	2.57891
Formula C12H11OP	M+Na-2H			223.029	22.7041	1	N	0	-2.50525	95.2202	38.4	73.17	100	Unknown	Unknown	Unknown										-1.05234	0.0439208	1.68256
Monoethylhexyl phthalic acid	M+Na			301.141	16.0429	1	P	0	0.781343	86.2335	37.1	4.31	100	Benzenoid compounds	Benzene and substituted derivatives	Benzoic acids and derivatives										-1.04016	9.60382e-05	2.14265
Arabinosylhypoxanthine	M-H			267.074	1.53408	1	N	96.3	2.02571	96.6903	58.1	53.2	97.5	Other compounds	Purine nucleosides	Unknown										1.06084	0.0391008	1.63187
2-O-palmitoyl-3-O-[(2E,4S,6S,8S,10S)-2,4,6,8,10-pentamethylhexacos-2-enoyl]-2'-O-sulfo-alpha,alpha-trehalose	M+Na-2H			1127.73	17.6334	1	N	0	0.250195	73.858	34.7	23.03	100	Unknown	Unknown	Unknown										1.15207	0.0117401	1.73966
Formula C19H40O3P2	M+Na-2H			399.221	3.93637	1	N	0	2.84696	96.1856	38.6	11.21	100	Unknown	Unknown	Unknown										1.30076	0.00233324	2.12935
dodecyl hydrogen sulfate	M-H			265.148	5.38753	1	N	0	2.01607	98.1113	39.1	36.97	100	Unknown	Unknown	Unknown										2.68597	0.0200998	1.93008
Ptilosteroid B	M-2H, M-H, M+Na-2H	M-H	430.202	429.195	2.88235	1	N	64.4	-0.475727	98.7347	52.5	52.61	95	Unknown	Unknown	Unknown										2.70915	0.00413232	2.49471
Cynaropicrin	M+H-2H2O			311.127	7.27013	1	P	0	-3.32913	92.1222	37.6	54.22	100	Complex Lipids	Prenol lipids	Terpene lactones										2.71248	0.00942144	1.54237
Vinblastine	M+2H			406.217	3.27072	2	P	0	-0.749278	86.5743	37.1	57.83	97.5	Organic acids	Carboxylic acids and derivatives	Amino acids, peptides, and analogues										2.94266	0.00275412	1.88999
Simonin IV	M+2H			661.414	16.6458	2	P	4.23	-2.80693	92.2221	38.6	77.73	100	Fatty Acyls	Fatty Acyls	Fatty alcohols										3.45297	0.0012821	1.6175
Remikiren	M+H, M+2H, M+Na	M+Na	630.346	653.336	3.04513	1	P	82.1	1.29009	90.3098	54.2	57.84	97.5	Organic acids	Carboxylic acids and derivatives	Amino acids, peptides, and analogues										3.5642	0.00155208	1.9543
All-trans-hexaprenyl diphosphate	M+H, M+Na	M+Na	586.32	609.309	2.98512	1	P	0	2.20435	96.7992	38.8	57.8	95	Complex Lipids	Prenol lipids	Polyprenols										3.60015	0.0048552	1.95796
Ethyl cellulose	M+H, M+Na	M+Na	454.241	477.23	2.78527	1	P	0	-0.144622	98.3235	39.6	57.71	90	Organooxygen compounds	Organooxygen compounds	Carbohydrates and carbohydrate conjugates										3.67535	0.0411872	1.96309
MGDG(15:1/16:1)	M+H			713.517	18.3654	1	P	0	-3.71471	88.3031	36.8	37.99	100	Unknown	Unknown	Unknown										3.81434	9.87497e-06	1.91114
Glutathione	M+H			308.091	0.94565	1	P	6.45	1.3247	97.0276	40.4	39.84	92.5	Organic acids	Carboxylic acids and derivatives	Amino acids, peptides, and analogues										3.85372	5.4296e-05	1.47179
PGP(16:1(9Z)/22:6(4Z,7Z,10Z,13Z,16Z,19Z))	M+H, M+2H	M+H	872.459	873.466	3.27072	1	P	3.6	-2.04464	91.7721	38.6	61.32	87.5	Complex Lipids	Glycerophospholipids	Glycerophosphoglycerophosphates										3.87778	0.0412846	1.91453
S-Furanopetasitin	M+H			433.204	2.69093	1	P	0	-0.629218	86.8431	37.2	58.21	72.5	Complex Lipids	Prenol lipids	Sesquiterpenoids										4.12379	0.00572014	1.98017
Formula C12H24O2	M-H			199.171	5.42183	1	N	0	2.34859	97.4753	38.9	69.87	72.5	Unknown	Unknown	Unknown										4.32433	0.000366256	2.27733
Convalloside	M+H			713.336	3.08802	1	P	0	-3.18468	91.0865	37.5	61.81	75	Steroids and steroid derivatives	Steroids and steroid derivatives	Steroid lactones										4.3554	0.0120024	1.9319
Ganglioside GM2 (d18:1/14:0)	M+2H			664.388	17.3371	2	P	0	-2.68523	87.9266	36.9	73.84	90	Complex Lipids	Sphingolipids	Glycosphingolipids										5.43171	0.0254325	1.58247
DGDG(18:3/17:0)	M+H			929.617	17.7883	1	P	0	-2.70989	97.1032	38.8	59.73	95	Unknown	Unknown	Unknown										6.11562	0.0288577	2.01214
DGDG(20:2/13:0)	M+H-H2O			885.591	17.8569	1	P	0	-2.7808	97.1834	38.8	59.26	97.5	Unknown	Unknown	Unknown										6.25383	0.000380322	2.02162
DGDG(9:0/24:0)	M+H-H2O			889.622	18.0284	1	P	0	-3.18484	97.2118	38.7	61.18	97.5	Unknown	Unknown	Unknown										6.33496	0.000365552	1.98972
Notoginsenoside J	M+H, M+2H, M+Na	M+H	834.495	835.502	10.2267	1	P	68	-3.19624	94.7323	51.8	75.21	92.5	Other compounds	Coumarins and derivatives	Furanocoumarins										6.39731	0.0167447	1.37542
DGDG(20:1/15:0)	M+H			933.648	17.934	1	P	0	-3.04536	97.558	38.8	29	97.5	Unknown	Unknown	Unknown										6.46462	0.000362128	1.93867
35S-Methylokadaic acid 7-hexadecanoate	M+H-2H2O			1021.7	17.7968	1	P	0	2.58954	90.7966	37.5	71.74	95	Fatty Acyls	Fatty Acyls	Fatty acid esters										6.55662	0.000304877	1.82245
DGDG(16:1/22:6)	M+H-H2O			945.591	17.7883	1	P	0	-2.92612	92.33	37.8	62	80	Unknown	Unknown	Unknown										7.30647	0.001315	1.98258
DGDG(18:4/22:4)	M+H			989.617	17.7085	1	P	0	-2.70785	93.2597	38	64.42	95	Unknown	Unknown	Unknown										7.42501	0.00554647	1.94316
DGDG(14:0/22:4)	M+H-2H2O			905.596	18.0284	1	P	0	-2.81388	94.574	38.2	65.89	67.5	Unknown	Unknown	Unknown										7.5447	0.000447582	1.91969
C1: (RFA + Spontaneous) vs MCDA; C2: (RFA + Spontaneous) vs Singleton; C3: Spontaneous vs RFA; C4: MCDA vs Singleton. Differential metabolites were identified based on criteria as follows: (1) VIP > 1.0; (2) ANOVA P-value < 0.05; and (3) max fold change (FC) > 2.0. Common differential metabolites identified in both placental tissue and cord plasma were highlighted in yellow. Three compounds with …

## Sheet: Cord Plasma
Supplementary Table 1B. Differential metabolites in cord plasma.
Compound Information								Annotation Score				Data Quality		HMDB category			C1			C2			C3			C4
Accepted Description	Adduct (detected)	Adduct (annotated)	Neutral mass (Da)	M/Z	RT	Charge	ESI	Fragmentation Score	Mass Error (ppm)	Isotope Similarity	Overall Score	Minimum CV (%)	Presence (%)	In the text	HMDB CLASS	HMDB SUB CLASS	log2FC	P-value	VIP	log2FC	P-value	VIP	log2FC	P-value	VIP	log2FC	P-value	VIP
Dipyridamole	M+H			505.325	3.83928	1	P	18.4	0.213693	99.3233	43.5	167.98	52.5	Organonitrogen compounds	Organonitrogen compounds	Amines	-15.4638	0.0330651	1.98645
Histidinyl-Hydroxyproline	M+H, M+Na	M+H	268.117	269.125	0.7457	1	P	5.65	1.2515	98.6231	40.6	86.42	82.5	Organic acids	Carboxylic acids and derivatives	Amino acids, peptides, and analogues	-6.80352	0.0198749	1.9443							6.79917	0.0399481	1.5912
Dihydropteridine	M+H			135.067	0.754283	1	P	1.66	3.6671	92.3331	37.9	119.75	32.5	Other compounds	Pteridines and derivatives	Unknown	-6.77696	0.0497743	1.93313
Histidinyl-Glycine	M+H-H2O			195.088	2.68237	1	P	76.7	1.05254	97.2615	54.5	107.43	57.5	Organic acids	Carboxylic acids and derivatives	Amino acids, peptides, and analogues	-3.48516	5.40269e-06	2.84915							4.21577	0.00127681	3.46378
Paraxanthine	M+H			181.072	2.38818	1	P	0	1.03471	92.1345	38.2	80.29	95	Other compounds	Imidazopyrimidines	Purines and purine derivatives	-3.42131	2.82779e-06	2.53152							3.6238	0.000242769	1.09395
Cinnamyl cinnamate	2M+H			529.24	4.20215	1	P	0	4.27901	96.3409	38.3	120.57	47.5	Organic acids	Cinnamic acids and derivatives	Cinnamic acid esters	-2.85179	0.0482761	2.42054
Cyanidin 3-(diferuloylsophoroside) 5-glucoside	M+H			275.212	3.33932	1	P	0	1.09831	97.6469	39.3	103.89	35	Other compounds	Indoles and derivatives	Unknown	-2.74121	0.00823824	2.77367							2.73362	0.0193784	3.72112
Isoleucyl-Phenylalanine	M+H			279.17	2.98512	1	P	0	-0.471035	88.0517	37.5	52.26	85	Organic acids	Carboxylic acids and derivatives	Amino acids, peptides, and analogues	-2.26144	0.0371665	1.99416
L-Carnitine	M+H-H2O			144.102	0.651383	1	P	0	2.9079	98.3816	39	8.71	100	Organonitrogen compounds	Organonitrogen compounds	Quaternary ammonium salts	-2.24517	0.000434011	3.0073	-1.29899	0.0229709	1.76175	-3.5008	0.020587	2.14911
Formula C15H20O18S	M-2H			259.011	2.65677	2	N	0	0.809681	96.2558	39.1	80.74	95	Unknown	Unknown	Unknown	-2.06578	0.00540166	2.44049
Formula C18H19N2O15P	M-2H			266.019	2.74515	2	N	0	0.0753499	95.7481	39.1	80.83	90	Unknown	Unknown	Unknown	-1.77507	0.00847161	2.14291
3-keto Fusidic acid	M+Na			553.313	9.7953	1	P	0	-1.15291	93.3354	38.4	110.12	62.5	Steroids and steroid derivatives	Steroids and steroid derivatives	Oxosteroids	-1.59761	0.0363409	2.11779
Formula C10H17OP	2M-H			367.195	2.89092	1	N	0	-2.18619	98.3678	39.2	56.85	85	Unknown	Unknown	Unknown	-1.53927	0.00201786	3.30422
Desglucocheirotoxin	M+H-H2O			533.272	4.98178	1	P	0	-4.6483	89.1753	36.8	46.3	95	Steroids and steroid derivatives	Steroids and steroid derivatives	Steroid lactones	-1.53921	0.0234557	2.69671
Misoprostol	M+H, M+Na	M+Na	382.271	405.261	9.73265	1	P	0.0195	-1.25518	95.1813	38.7	85.23	60	Fatty Acyls	Fatty Acyls	Eicosanoids	-1.46028	0.0233922	2.28503							6.39944	0.00274167	3.8167
Androstenol	M+H-H2O			257.226	4.5392	1	P	0	-0.065652	87.2834	37.4	64.36	95	Steroids and steroid derivatives	Steroids and steroid derivatives	Androstane steroids	-1.4201	0.0427414	2.7739
Taurochenodeoxycholic acid 7-sulfate	M-2H, M-H	M-2H	579.256	288.621	3.2194	2	N	23.5	4.411	85.0997	40.7	33.23	92.5	Unknown	Unknown	Unknown	-1.3431	0.0178052	2.40322
6,7-dihydro-12-epi-LTB4	M+Na			361.235	9.67263	1	P	0	-0.912292	90.1114	37.8	100.64	55	Fatty Acyls	Fatty Acyls	Eicosanoids	-1.14083	0.0161231	1.65468							4.11857	0.00155474	1.48622
Formula C16H32N4O5	M+Na-2H			381.211	2.88235	1	N	0	-3.5639	96.8855	38.5	26.24	100	Unknown	Unknown	Unknown	-1.10541	0.0111984	2.28182							1.62232	0.0288685	2.44025
Formula C5H6N4O4	M-H2O-H			167.022	0.548583	1	N	0	4.77024	98.7291	38.6	48.14	100	Unknown	Unknown	Unknown	-1.09905	0.0356554	1.75223
Linocinnamarin	2M+H			681.24	5.3789	1	P	0	1.45036	89.061	37.5	55.86	97.5	Organooxygen compounds	Organooxygen compounds	Carbohydrates and carbohydrate conjugates	-1.02596	0.0121295	2.36506
Formula C20H32O14	M-2H			247.083	2.88235	2	N	0	1.93017	95.7152	38.7	49.41	100	Unknown	Unknown	Unknown	-1.00032	0.000958952	2.27457
Fulvestrant	M+H-2H2O			571.3	8.94692	1	P	0.784	-4.03386	85.7233	36.4	90.69	87.5	Steroids and steroid derivatives	Steroids and steroid derivatives	Estrane steroids	1.08665	0.0409861	1.7074
4E,15Z-Bilirubin IXa	M+H, M+Na	M+H	584.264	585.271	4.6876	1	P	94.1	0.0774639	94.3446	57.7	9.78	100	Other compounds	Tetrapyrroles and derivatives	Bilirubins	1.2164	9.82844e-05	3.55069	-2.45557	2.01168e-05	2.95664				-3.67197	2.68826e-08	11.0117
Bilirubin	M+H			585.27	7.19297	1	P	99	-1.06945	83.2967	56.2	69.97	70	Other compounds	Tetrapyrroles and derivatives	Bilirubins	1.44994	0.0292842	2.32262
trans-2-Dodecenoylcarnitine	M+H-2H2O			306.243	4.49633	1	P	0	0.0650928	92.0188	38.4	104.41	30	Fatty Acyls	Fatty Acyls	Fatty acid esters	2.1245	0.0382123	2.13136
3-Hydroxylidocaine	M+H-H2O			233.165	3.5108	1	P	88	0.521021	91.271	55.7	137.37	35	Organic acids	Carboxylic acids and derivatives	Amino acids, peptides, and analogues				-6.15156	0.000299668	2.23811
1,1'-[1,11-Undecanediylbis(oxy)]bisbenzene	M-H			339.234	13.2944	1	N	98.5	1.98524	97.5955	58.8	106.64	42.5	Other compounds	Phenol ethers	Unknown				-5.56864	4.91764e-06	2.88627
Promazine 5-sulfoxide	2M+H			601.267	3.37362	1	P	0	1.24122	89.9756	37.7	109.92	57.5	Benzenoid compounds	Benzothiazines	Phenothiazines				-3.81888	0.0151275	2.49109				-4.89483	0.00228779	1.22978
Formula C25H48O6P2	M+Na-2H			527.268	3.94495	1	N	0	1.33973	96.5999	39	52.43	80	Unknown	Unknown	Unknown				-2.22806	0.010268	3.18238				-1.78145	0.0206512	2.61787
Benzoyl meso-tartaric acid	M+Na, 2M+H	2M+H	254.042	509.089	3.01942	1	P	0	-2.20177	94.4625	38.4	87.5	82.5	Benzenoid compounds	Benzene and substituted derivatives	Benzoic acids and derivatives				-2.09391	0.0146058	2.34045				-1.73108	0.0278164	1.08662
Tyramine glucuronide	M+H			314.124	0.7457	1	P	13.4	0.46303	94.8149	41.5	52.11	82.5	Organooxygen compounds	Organooxygen compounds	Carbohydrates and carbohydrate conjugates				-1.85723	0.0201431	2.90334				-2.4478	0.0121677	1.23412
Tussilagonone	M+H			331.227	4.73048	1	P	0	-0.602558	85.1926	36.9	63.45	87.5	Complex Lipids	Prenol lipids	Sesquiterpenoids				-1.66601	0.0423194	2.46557
Formula C14H26N4O8	M+Na-2H			399.148	2.91665	1	N	0	-3.29491	96.6656	38.6	69.52	100	Unknown	Unknown	Unknown				-1.59473	0.00403838	2.41581				-1.58341	0.00590136	1.81395
Physalin M	M+Na			535.193	4.29053	1	P	0	-2.40952	85.9657	36.6	36.12	100	Steroids and steroid derivatives	Steroids and steroid derivatives	Physalins and derivatives				-1.58455	0.00125234	2.93471				-1.74454	0.000571918	1.4013
Acrimarine H	M+H			514.184	3.30502	1	P	0	-3.90423	85.1679	36.1	59.34	80	Other compounds	Quinolines and derivatives	Benzoquinolines				-1.57901	0.0302022	2.42717				-1.38947	0.0191393	1.72294
pre-putrebactin	M-H			411.185	3.31372	1	N	0	-2.8181	96.9347	38.7	50.73	100	Unknown	Unknown	Unknown				-1.55888	0.0192736	2.39178
Pelargonidin 3-O-[b-D-Glucopyranosyl-(1->2)-[4-hydroxycinnamoyl-(->6)]-b-D-glucopyranoside](E-) 5-O-b-D-glucopyranoside	M+H-H2O			886.256	3.4765	1	P	0	3.85869	93.1238	37.7	66.71	70	Organooxygen compounds	Organooxygen compounds	Carbohydrates and carbohydrate conjugates				-1.44652	0.0231317	2.12888				-1.65794	0.0128129	1.7191
Pyrophaeophorbide a	M+Na			557.252	6.00155	1	P	0	-0.784145	81.6503	36.1	43.04	100	Other compounds	Tetrapyrroles and derivatives	Chlorins				-1.29979	0.00183643	2.56321				-1.26653	0.00175947	2.01452
mesulergine	M+Na-2H			383.154	3.1851	1	N	4.08	3.65494	98.724	39.7	36.62	100	Unknown	Unknown	Unknown				-1.20343	0.010114	2.31008				-1.3136	0.00673836	11.1415
Kanzonol F	M+Na			443.183	4.29053	1	P	0	0.60702	84.2752	36.7	65.4	95	Other compounds	Isoflavonoids	Furanoisoflavonoids				-1.19932	0.0159465	1.89157
Physalin P	M+Na			549.172	3.59918	1	P	27	-3.0643	72.2165	39.1	52.58	100	Steroids and steroid derivatives	Steroids and steroid derivatives	Physalins and derivatives				-1.19177	0.00589874	2.34167				-1.06583	0.0122542	1.95804
MG(24:6(6Z,9Z,12Z,15Z,18Z,21Z)/0:0/0:0)	M+H-2H2O, M+Na	M+Na	430.308	453.297	3.92767	1	P	7.24	-1.2415	87.165	38.6	55.89	100	Complex Lipids	Glycerolipids	Monoradylglycerols				-1.09226	0.0198133	1.97139				-1.09327	0.0212581	1.09373
Formula C19H38O4P2	M+Na-2H			413.2	3.24512	1	N	0	2.08496	96.5245	38.8	50.66	100	Unknown	Unknown	Unknown				-1.06137	0.00394522	2.42812
Formula C21H34O4P2	M-H			411.185	3.58217	1	N	0	-2.8181	96.9347	38.7	50.73	100	Unknown	Unknown	Unknown				-1.03969	0.0171847	2.39178				-1.10699	0.0200965	4.31372
Isosilybin	M+Na			505.108	2.97653	1	P	0	-4.81201	94.0961	37.7	53.77	100	Other compounds	Flavonolignans	Unknown				-1.02184	0.0360065	2.1992
N,N'-Bis(g-glutamyl)-3,3'-(1,2-propylenedithio)dialanine	M+H-2H2O			505.145	4.07353	1	P	0	4.50375	92.9445	37.5	43.27	100	Organic acids	Carboxylic acids and derivatives	Amino acids, peptides, and analogues				-1.02106	0.0100173	2.20786				-1.35262	0.00346519	2.09021
Oleamide	M+H, M+Na	M+H	281.272	282.279	13.155	1	P	0.92	1.03645	97.9734	39.5	33.9	100	Fatty Acyls	Fatty Acyls	Fatty amides				1.40235	0.0173192	1.68454
Cyclizine	2M+H			533.366	9.33558	1	P	0	3.35405	93.4237	37.9	100.6	47.5	Benzenoid compounds	Benzene and substituted derivatives	Diphenylmethanes				17.3732	4.04958e-05	1.97242
PC(15:0/18:2(9Z,12Z))	M-H			742.537	16.4823	1	N	20.2	-2.89672	73.5472	38.1	98.71	100	Complex Lipids	Glycerophospholipids	Glycerophosphocholines							-3.6242	0.0137551	1.38273
DG(18:4(6Z,9Z,12Z,15Z)/22:2(13Z,16Z)/0:0)	M-H			667.532	13.1829	1	N	0	2.01562	85.7445	36.7	71.11	87.5	Complex Lipids	Glycerolipids	Diradylglycerols							-3.13551	0.0389321	1.81845
PI(16:0/18:1(9Z))	M-H			835.53	16.4223	1	N	5.24	-4.90624	82.4989	36.4	89.97	100	Complex Lipids	Glycerophospholipids	Glycerophosphoinositols							-2.57879	0.0100077	1.47881
Tetrahexosylceramide (d18:1/18:0)	M-H			1253.77	18.5905	1	N	0	-2.82005	86.2019	36.6	73.65	97.5	Complex Lipids	Sphingolipids	Glycosphingolipids							-2.37012	0.00413996	1.73173
alpha-Neu5Ac-(2->3)-beta-D-Gal-(1->4)-beta-D-Glc-(1<->1')-Cer(d18:1/21:0)	M-H, M+Na-2H	M-H	1222.79	1221.78	20.7872	1	N	65.6	-3.00047	92.5136	50.9	59.05	100	Unknown	Unknown	Unknown							-2.19248	0.00403117	1.79133
Formula C66H113O15P	M-H, M+Na-2H	M-H	1176.78	1175.77	20.7872	1	N	0	-0.28958	97.8702	39.5	54.68	100	Unknown	Unknown	Unknown							-2.15521	0.00389584	1.78912
7,9-Tetracosanedione	M-H			365.343	20.2674	1	N	0	1.09897	83.3278	36.4	75.42	92.5	Organooxygen compounds	Organooxygen compounds	Carbonyl compounds							-2.10407	0.0458903	1.66506
DG(20:5(5Z,8Z,11Z,14Z,17Z)/24:1(15Z)/0:0)	M-H			723.594	15.1341	1	N	0	1.39202	81.9646	36.1	60.47	97.5	Complex Lipids	Glycerolipids	Diradylglycerols							-2.01199	0.0300073	1.7697
1-[(8Z,11Z,14Z,17Z)-icosatetraenoyl]-2-icosanoyl-sn-glycero-3-phospho-1D-myo-inositol	M-H			913.581	17.545	1	N	0	-0.127789	83.1305	36.6	41.47	100	Unknown	Unknown	Unknown							-1.95215	0.00390509	1.98949
Formula C32H65O11P	M-H			655.42	18.5905	1	N	0	0.996493	95.288	38.8	49.79	100	Unknown	Unknown	Unknown							-1.93948	0.000623297	2.06014
Formula C32H54O10P2	M+Na-2H			681.295	14.0114	1	N	0	1.71736	95.6329	38.7	55.66	100	Unknown	Unknown	Unknown							-1.93281	0.00607294	1.84834
Acetaminophen cystein	M-H			253.065	0.73985	1	N	0.557	0.517493	96.1335	39.2	63.77	95	Organic acids	Carboxylic acids and derivatives	Amino acids, peptides, and analogues							-1.91048	0.0269148	1.76569
GPEtn(24:4/26:2)	M+Na-2H			952.681	23.3696	1	N	0	3.31104	85.211	36.3	62.6	97.5	Unknown	Unknown	Unknown							-1.90174	0.00611084	1.75278
n-butyl oleate	M-H			337.312	17.2963	1	N	0	1.50503	90.8193	37.8	52.96	100	Fatty Acyls	Fatty Acyls	Fatty acid esters							-1.7893	0.00165088	1.94228
Formula C52H86N2O14	M-H, M+Na-2H	M-H	962.609	961.602	17.5905	1	N	0	1.29354	95.6379	38.8	50.2	100	Unknown	Unknown	Unknown							-1.77349	0.00474747	1.91772
PS(17:1(9Z)/20:1(11Z))	M-H			800.542	16.388	1	N	29.3	-3.87805	88.8508	42.7	55.22	100	Unknown	Unknown	Unknown							-1.72836	0.0276591	1.45829
Formula C62H105O15P	M-H			1119.71	18.5648	1	N	0	-0.387812	95.5433	39	57.92	100	Unknown	Unknown	Unknown							-1.69787	0.0125826	1.74796
(3R,16R)-3,16-dihydroxymargaric acid	M-H, M+Na-2H	M+Na-2H	302.246	323.221	11.2462	1	N	86.8	2.03164	96.6566	56.2	44.45	100	Unknown	Unknown	Unknown							-1.67942	0.0312741	1.55103
Tridecyl phloretate	M-H2O-H			329.249	11.0404	1	N	93.2	1.4273	96.9943	57.7	57.47	100	Fatty Acyls	Fatty Acyls	Fatty alcohol esters							-1.67343	0.0206111	1.49726
(R)-3,4-Dihydro-8-hydroxy-3-tridecyl-1H-2-benzopyran-1-one	M-H2O-H			327.234	9.39797	1	N	92.9	1.64061	97.7923	57.7	51.45	100	Benzenoid compounds	Benzopyrans	2-benzopyrans							-1.60663	0.0260021	1.24068
PS(17:1(9Z)/22:0)	M-H			830.588	16.448	1	N	4.3	-4.56578	92.1924	38.2	58.32	100	Unknown	Unknown	Unknown							-1.56238	0.0388117	1.32963
(+)-Dysideapalaunic acid	M+Na-2H			393.278	15.1341	1	N	0	0.481808	86.9172	37.3	41.42	100	Unknown	Unknown	Unknown							-1.42128	0.01767	1.76897
Formula C26H46N2OP2	M+Na-2H			485.282	7.53853	1	N	0	-1.62677	97.2351	39.1	44.31	100	Unknown	Unknown	Unknown							-1.37674	0.00479846	1.00178
Formula C20H40O6	M-H			375.275	13.1829	1	N	0	0.564231	96.2928	39.1	53.73	100	Unknown	Unknown	Unknown							-1.37428	0.0206467	1.72973
Pentasine	M-H2O-H			634.333	10.0978	1	N	0	-0.384001	88.1226	37.5	67.97	100	Organic acids	Carboxylic acids and derivatives	Pentacarboxylic acids and derivatives							-1.29805	0.0252075	1.29049
Sciadonic acid	M-H			305.249	11.4032	1	N	98.5	1.90109	99.0247	59	60.07	100	Fatty Acyls	Fatty Acyls	Fatty acids and conjugates							-1.26931	0.0276478	1.53661
1-(10Z-heptadecenoyl)-sn-glycero-3-phosphocholine	M-H			506.325	10.0978	1	N	98.9	-0.86319	86.3538	56.8	55.61	100	Unknown	Unknown	Unknown							-1.25402	0.0304771	1.22212
Hexyl decanoate	M-H, 2M-H	M-H	256.241	255.234	11.2462	1	N	0	2.9286	98.927	39.1	46.42	100	Fatty Acyls	Fatty Acyls	Fatty acid esters							-1.18	0.0213956	1.59762
Formula C26H46N4O2	2M-H			891.714	21.0471	1	N	0	-3.29011	95.6462	38.4	40.23	100	Unknown	Unknown	Unknown							-1.15792	0.00517273	1.81821
(3R,18R)-3,18-dihydroxynonadecanoic acid	M+Na-2H			351.252	14.7112	1	N	89	1.00796	95.7598	56.7	45.07	100	Unknown	Unknown	Unknown							-1.13738	0.015012	1.83034
PE 36:2 :: Glycerophospholipids :: Lipids :: 2-azaniumylethyl [(2R)-2,3-bis[[(Z)-octadec-9-enoyl]oxy]propyl] phosphate	M+Na-2H			764.523	16.9078	1	N	66.7	2.14111	77.8279	48.4	27.36	100	Unknown	Unknown	Unknown							-1.13318	0.0195526	1.50652
Biliverdin :: Pyrroles :: Polar Metabolites :: 3-[(2Z,5Z)-2-[[3-(2-carboxyethyl)-5-[(Z)-(3-ethenyl-4-methyl-5-oxopyrrol-2-ylidene)methyl]-4-methyl-1H-pyrrol-2-yl]methylidene]-5-[(4-ethenyl-3-methyl-5-oxopyrrol-2-yl)methylidene]-4-methylpyrrol-3-yl]propanoic acid	M+H			583.255	11.7381	1	P	0	-0.142386	84.4787	36.9	44.85	100	Unknown	Unknown	Unknown							-1.13119	0.0113253	2.26784
Aurovertin B	M-H			459.202	6.96993	1	N	0	-0.427785	95.2525	38.9	37.83	100	Unknown	Unknown	Unknown							-1.10425	0.00780881	1.61629
Formula C22H44O6	M-H			403.307	15.1341	1	N	0	0.0928025	99.131	39.8	46.14	100	Unknown	Unknown	Unknown							-1.07343	0.0313901	1.66348
Formula C10H20O	2M-H			311.296	17.105	1	N	0	2.57335	98.7068	39.1	40.71	100	Unknown	Unknown	Unknown							-1.06412	0.00850602	1.85427
PS(19:0/0:0)	M-H			538.315	8.2298	1	N	0	-0.867124	93.3658	38.5	48.56	97.5	Unknown	Unknown	Unknown							-1.03691	0.0375703	1.23703
PI(22:0/18:3(9Z,12Z,15Z))	M-H, M+Na-2H	M+Na-2H	916.604	937.622	19.5075	1	N	57.8	0.157309	93.4132	50.2	34.04	100	Unknown	Unknown	Unknown							-1.01931	0.00749448	1.86684
Ptilosteroid B	M-2H, M-H, M+Na-2H	M-H	430.202	429.195	2.88235	1	N	64.4	-0.475727	98.7347	52.5	26.71	100	Unknown	Unknown	Unknown							1.13203	0.00214865	1.87976
Lucidenic acid G	M+H-H2O, M+H	M+H	476.277	477.284	4.06495	1	P	0	-0.414376	83.2517	36.5	36.83	100	Complex Lipids	Prenol lipids	Triterpenoids							1.22385	0.0150553	2.39386
Formula C15H24O11P2	M-H2O-H			423.062	2.49385	1	N	0	-0.00569222	98.6252	39.7	41.92	75	Unknown	Unknown	Unknown							1.29823	0.0182821	1.37273
Formula C9H10N2O5	M-H2O-H			207.042	2.49385	1	N	0	3.98998	96.436	38.4	41.69	80	Unknown	Unknown	Unknown							1.30439	0.0203916	1.3833
Metipranolol	M+H			310.201	3.70208	1	P	0	0.0155285	89.8322	38	33.19	100	Other compounds	Phenol esters	Unknown							1.35248	0.00362265	2.26254
Formula C22H32N4O4S2	M-2H			239.086	2.88235	2	N	0	0.811433	96.232	39	28.17	100	Unknown	Unknown	Unknown							1.51138	0.0210598	1.37978	1.25052	0.0260205	8.17528
Mammea A/AB cyclo F	M+Na			445.163	4.06495	1	P	58	1.30538	90.5808	49.4	46.48	100	Other compounds	Neoflavonoids	Prenylated neoflavonoids							1.87365	0.00516268	1.47935	1.37401	0.000405642	2.0966
Propionyl-CoA	M+H-2H2O			788.128	3.11373	1	P	0.0168	0.499678	95.5457	39	66.96	70	Fatty Acyls	Fatty Acyls	Fatty acyl thioesters							2.15498	0.0220937	2.1156
3a,7b,21-Trihydroxy-5b-cholanoic acid	M+H-2H2O, M+Na	M+Na	424.283	447.271	4.25623	1	P	0	0.294791	92.588	38.4	57.72	75	Steroids and steroid derivatives	Steroids and steroid derivatives	Androstane steroids										-2.27414	0.00733323	1.15769
5,10-dihydrophenazine-1-carboxylic acid	2M-H			451.141	3.1851	1	N	0	-1.14099	96.6049	39	79.03	65	Unknown	Unknown	Unknown										-1.75232	0.0448415	1.82734
Formula C24H47N2OP	M+Na-2H			431.317	4.08218	1	N	0	-1.01717	96.5016	39.1	50.37	67.5	Unknown	Unknown	Unknown										-1.63978	0.00484582	1.02698
Formula C15H27N3O17	M+Na-2H			542.108	2.39095	1	N	0	-1.06514	95.6366	38.9	88.97	57.5	Unknown	Unknown	Unknown										-1.49526	0.0124589	1.32108
(6b,7b,13R)-6,7-Diacetoxy-8,14-labdadiene-13-ol	M+H-2H2O, M+Na	M+Na	406.272	429.26	5.68165	1	P	0	-0.922609	87.2339	37.2	55.47	87.5	Complex Lipids	Prenol lipids	Diterpenoids										-1.48085	0.0478464	1.19015
Cyanidin 3-(4-acetylglucoside)	M+Na			514.109	3.4765	1	P	0	1.51909	89.9619	37.6	33.08	87.5	Other compounds	Flavonoids	Flavonoid glycosides										-1.2223	0.0398413	1.05231
Dehydroepiandrosterone sulfate	M-H			367.159	3.58217	1	N	0	0.801465	96.5538	39.1	38.55	100	Steroids and steroid derivatives	Steroids and steroid derivatives	Sulfated steroids										-1.1344	0.0167721	4.87553
5b-Cyprinol sulfate	M+H-2H2O			497.292	3.96195	1	P	0	-1.32924	91.7237	38	56.14	100	Steroids and steroid derivatives	Steroids and steroid derivatives	Bile acids, alcohols and derivatives										-1.07669	0.0308341	1.53582
LysoPE(0:0/20:1(11Z))	M+H			508.338	9.30985	1	P	0	-3.38729	85.3626	36.3	40.39	100	Complex Lipids	Glycerophospholipids	Glycerophosphoethanolamines										1.05014	0.0232445	1.61615
CDP-DG(18:0/18:2(9Z,12Z))	M-H2O-H			986.532	16.3194	1	N	4.11	3.98445	83.0649	36.5	43.43	100	Complex Lipids	Glycerophospholipids	CDP-glycerols										1.1	0.00500617	3.222
lehualide H	M-H			383.19	2.88235	1	N	91	1.16472	86.2437	55.2	39.24	97.5	Unknown	Unknown	Unknown										1.10321	0.0449483	1.84074
LysoPC(18:3(9Z,12Z,15Z))	M+Na			540.305	8.15277	1	P	7.02	-1.11993	84.0022	37.9	61.54	82.5	Complex Lipids	Glycerophospholipids	Glycerophosphocholines										1.13487	0.0246625	1.179
Taurohyocholate	M+H-H2O, M+H, M+Na	M+Na	515.291	538.281	3.67635	1	P	7.46	-2.2038	85.7411	38.1	67.39	100	Steroids and steroid derivatives	Steroids and steroid derivatives	Bile acids, alcohols and derivatives										1.16799	0.0083595	1.64189
Formula C20H32O6S	M-H			399.185	2.89092	1	N	0	0.343172	95.557	39	47.66	100	Unknown	Unknown	Unknown										1.17891	0.00301634	4.21845
Formula C19H36N2O9P2	M-H, M+Na-2H	M-H	498.19	497.182	2.88235	1	N	0	-0.118343	97.6003	39.5	42.2	95	Unknown	Unknown	Unknown										1.2444	0.0411387	2.3374
L-isoleucyl-L-proline	M+H			229.155	0.7457	1	P	3.72	0.901536	97.3476	40	5.95	100	Organic acids	Carboxylic acids and derivatives	Amino acids, peptides, and analogues										1.41378	0.000693141	1.53977
Tomatine	M+Na-2H			1054.52	16.3451	1	N	0	-0.583694	83.5535	36.6	47.87	100	Steroids and steroid derivatives	Steroids and steroid derivatives	Steroidal glycosides										1.42813	0.00608904	2.16682
C1: (RFA + Spontaneous) vs MCDA; C2: (RFA + Spontaneous) vs Singleton; C3: Spontaneous vs RFA; C4: MCDA vs Singleton. Differential metabolites were identified based on criteria as follows: (1) VIP > 1.0; (2) ANOVA P-value < 0.05; and (3) max fold change (FC) > 2.0. Common differential metabolites identified in both placental tissue and cord plasma were highlighted in yellow. Minimum CV (%) and Pr…
